# Supplementary material for: Assessing training needs in infectious disease management at major ports, airports and ground-crossings in Europe
Source: BMC Public Health. 2021 May 29;21:1013. doi: 10.1186/s12889-021-11008-z (PMC8164056; doi:10.1186/s12889-021-11008-z)
Supplement: Supplementary file 5 — Additional file 5. Rough and prepared data.xls. In this file, the rough data file and prepared data set is presented. The file contains several sheets: Introduction: here the other sheets are introduced again. Rough File: The data as exported from Formdesk, with the headings used in Formdesk. In this sheet are highlighted: the unfinished questionnaires (orange), and questionnaires without consent for processing the data (red). Prepared: In this slide the unfinished questionnaires and those without formal consent have been excluded. Headings were added, and nominal data were splitted in colomns with binary data. Later on, the additional information from the follow-up questionnaire was added in column GL-GP. Prepared-final: Here, we excluded double submissions and non-designated points of entry. This is the database as it was uploaded into SPSS for further analysis. [file 12889_2021_11008_MOESM5_ESM.xlsx]

## Sheet: Introduction
Addditional File 7 - Data
In the subsequent sheets, the rough file and prepared data set is presented.
Sheets:
Rough File	The data as exported from Formdesk, with the headings used in Formdesk. In this sheet are highlighted: the unfinished questionnaires (orange), and questionnaires without consent for processing the data (red)
Prepared	In this slide the unfinished questionnaires and those without formal consent have been excluded. Headings were added, and nominal data were splitted in colomns with binary data. Later on, the additional information from the follow-up questionnaire was added in column GL-GP.
Prepared-final	Here, we excluded double submissions and non-designated points of entry. This is the database as it was uploaded into SPSS for further analysis.

## Sheet: Rough file
PoE_Type	fd id	privacy statement	gender	country	name PoE	Sector	Workinglevel	highest education	job title	years experience	management tasks?	operational tasks?	A1ImTop (0 = no; 1=low; 2=moderate; 3=high)	A1TrNe	A2ImTop	A2TrNe	A3ImTop	A3TrNe	A4ImTo	A4TrNe	A-Specified others	A-Training in last 3 years	A-preference training type	B1ImTo	B1TrNe	B2ImTo	B2TrNe	B3ImTo	B3TrNe	B4ImTo	B4TrNe	B5ImTo	B5TrNe	B6ImTo	B6TrNe	B-Specified others	B-Training in last 3 years	B-preference training type	C1ImTo	C1TrNe	C2ImTo	C2TrNe	C3ImTo	C3TrNe	C4ImTo	C4TrNe	C5ImTo	C5TrNe	C6ImTo
Port	62553182	TRUE	Male	Ireland	Dublin Sea Port Republic of Ireland.	Public	National level	University	Principal Environmental Health Officer	19	Yes, 35-65%	Yes, 35-65%	High	Intensive	Moderate	Moderate	Moderate	Moderate				No	Case-studies E-module Presentations Simulation Discussion / knowledge exchange Site visits	High	Intensive	High	Intensive	High	Intensive	High	Intensive	Moderate	Moderate				No	Case-studies E-module Presentations Simulation Discussion / knowledge exchange Site Visits	High	Intensive	High	Intensive	High	Intensive	High	Intensive	High	Intensive
Port	62543764	TRUE	Male	Finland	Port of Kilpilahti (Obs. not officially designated)	Public	Regional level	Higher professional education	Health Inspector / Ship Sanitation Inspector	20	No	No	Moderate	Moderate	High	Intensive	Low	Low			Need for joint exercises and trainings. Closer co-operation and information changing between different parties.	Yes	Case-studies Presentations Discussion / knowledge exchange	High	Moderate	Moderate	Moderate	High	Intensive	Moderate	Moderate	Moderate	Moderate				Yes	Case-studies Presentations Simulation Discussion / knowledge exchange	High	Intensive	Low	Moderate	High	Intensive	Moderate	Moderate	Low	Intensive
Port	61917059	TRUE	Female	Greece	Thessaloniki	Public	Regional level	University	Public Health Officer	14	Yes, 0%-35%	Yes, 0%-35%	High	Intensive	High	Intensive	High	Moderate	No	No		Yes	Case-studies E-module Presentations Simulation Discussion / knowledge exchange	High	Intensive	High	Intensive	High	Intensive	High	Intensive	High	Intensive	No	No		Yes	Case-studies E-module Presentations Simulation Discussion / knowledge exchange	High	Intensive	High	Intensive	High	Intensive	High	Intensive	High	Intensive	No
Port	61241819	TRUE	Female	Estonia	Tallinn Port	Public	National level	University	Chief Specialist	15	No	No	High	Intensive	Moderate	Moderate	Low	Low	I don't know	I don't know		No	E-module Presentations Simulation Discussion / knowledge exchange	High	Intensive	High	Intensive	Moderate	Moderate	Moderate	Moderate	Moderate	Moderate	Low	Low		No	E-module Presentations Simulation Discussion / knowledge exchange	High	Intensive	Moderate	Moderate	Moderate	Moderate	High	Intensive	Moderate	Low	I don't know
Port	60978654	TRUE	Female	Croatia	Rijeka, Split, Zadar, Dubrovnik	Public	Regional level	University	Head of Service for Adriatic coast	10	Yes, 35-65%	Yes, 0%-35%	Moderate	Moderate	Moderate	Moderate	Moderate	Moderate				No	Presentations Simulation	High	Intensive	High	Intensive	High	Intensive	High	Intensive	Low	Low				Yes	Case-studies Presentations Simulation Discussion / knowledge exchange	High	Intensive	Moderate	Moderate	High	Intensive	High	Intensive	Moderate	Moderate
Port	60887589	TRUE	Male	Sweden	Umeå	Public	Port level	University	Environmental inspector	30	Yes, 0%-35%	Yes, 0%-35%	Moderate	Low	Low	Low	Low	Low			What we do if anything happens. We will though have an education in field in january (airport and port).	No	Case-studies E-module Presentations Simulation Discussion / knowledge exchange I dont´t quite understand your question. I guess that you mean "what type of education that we would like to have to better perform our tasks?".	Low	Low	Moderate	Low	Low	Low	Low	Low	Low	Low			We have almost no passenger ferries other than one from Finland, wich we never inspect (Finland do the inspections).	No	I do not have preference	Moderate	Low	Low	Low	Low	Low	Low	Low	Low	Low
Port	60851157	TRUE	Male	Sweden	Ports of Stockholm	Public	Port level	University	Security Manager	7	Yes, 65-100%	Yes, 0%-35%	Low	Low	Moderate	Low	Moderate	Low				Yes	Discussion / knowledge exchange	Low	I don't know	Low	I don't know	Low	I don't know	Low	I don't know	Low	I don't know				No	I do not have preference	Low	No	No	No	Low	No	Low	No	No	No
Port	60841187	TRUE	Male	Sweden	Port of Stockholm	Public	Regional level	Higher professional education	Environment and health officer	20	No	No	Low	Moderate	Low	Moderate	Low	Moderate				No	Case-studies E-module Presentations	Moderate	Moderate	High	Intensive	High	Moderate	Moderate	Moderate	High	Moderate				No	Case-studies E-module Presentations	High	Moderate	High	Moderate	High	Moderate	High	Moderate	Moderate	Moderate
Port	60839763	TRUE	Female	Greece	PATRAS PORT	Public	Regional level	University	DIRECTOR OF PUBLIC HEALTH & SOCIAL WELFARE IN REGION OF WESTERN GREECE	33	No	No	Low	Low	Low	Low	Low	Low	No	No		No	EVERYTHING MENTIONED	Moderate	Moderate	Low	Low	High	Intensive	Low	Intensive	Low	Intensive				Yes	Case-studies E-module Presentations Discussion / knowledge exchange	High	Intensive	No	Intensive	High	Intensive	High	Intensive	Low	Intensive
Port	60839188	TRUE	Female	Netherlands	Port of Rotterdam	Public	Regional level	University	public health consultant, infectious disease control	7	No	No	High	Low	High	Low	High	Low			At this moment we are discussing, when we have to intervene if there is een outbreak going on on a (cruise)ship. Especially when it is a common and not dangerous virus, like norovirus, and when all measures are already taken on this ship. although we don't have any concrete training needs for chemical and radiation hazards, we are very interested in training material.	I don't know	Case-studies E-module Discussion / knowledge exchange	High	Low	High	Low	High	Low	High	Low	High	Low		Low		Yes	Case-studies E-module Discussion / knowledge exchange	High	Low	High	Low	High	Low	High	Low	High	Low	High
Port	60777191	TRUE	Male	Malta	Malta Freeport	Public	National level	Higher professional education	Port Health doctor	8	Yes, 0%-35%	Yes, 35-65%	Moderate	Low	Low	Moderate	Low	Moderate				Yes	Presentations Simulation	Moderate	Moderate	No	Intensive	High	Low	Moderate	Low	Low	Low			Vector surveillance and management program adapted for local scenario	No	Case-studies Presentations Discussion / knowledge exchange	High	Moderate	Moderate	Moderate	High	Low	High	Low	Low	Low
Port	60759644	TRUE	Male	Bulgaria	Bulgarian Ports Infrastructure Company	Public	National level	University	Expert Strategic Development, Port Services & Ecology	10	No	No	Low	Moderate	Low	Moderate	Low	Moderate				No	Case-studies Presentations Simulation Discussion / knowledge exchange	Moderate	Moderate	High	Moderate	High	Intensive	High	Intensive	High	Intensive				No	Case-studies Presentations Simulation Discussion / knowledge exchange	No	No	No	No	No	No	No	No	No	No
Port	60755773	TRUE	Female	Spain	Bilbao Port	Public	National level	University	Head of foreing health Bizkaia	5	Yes, 35-65%	Yes, 35-65%	High	Moderate	Moderate	Moderate	Low	Moderate	No	No		Yes	Case-studies Presentations Simulation Discussion / knowledge exchange	High	Moderate	High	Moderate	High	Moderate	High	Moderate	Low	Moderate				No	Case-studies Presentations Simulation Discussion / knowledge exchange	Moderate	Low	High	Intensive	High	Intensive	High	Intensive	Moderate	Moderate
Port	60753001	TRUE	Female	Sweden	Gävle	Public	Port level	University	Environmental inspector	3	No	No	High	Moderate	High	Moderate	Moderate	Moderate			Knowlege of the newest research according to todays science. Simulation of environmental accident in the port or if the ship contains a health risk that can effect the public.	No	I do not have preference	Moderate	Moderate	Moderate	Intensive	Moderate	Intensive	Low	No	Low	No			How to produce good inspection routines so we can perform the same inspections in all Swedish ports.	No	I do not have preference	Moderate	Intensive	High	Intensive	Low	Intensive	Low	Intensive	Low	Intensive
Port	60747529	TRUE	Female	Spain	Málaga.	Public	Port level	University	Medical inspector (Port Health authority)	25	Yes, 0%-35%	Yes, 0%-35%	High	Moderate	Moderate	Low	Moderate	Low				Yes	Simulation Discussion / knowledge exchange	High	Moderate	High	Moderate	High	Moderate	High	Moderate	Moderate	Moderate				Yes	Simulation Discussion / knowledge exchange	High	Moderate	High	Moderate	High	Moderate	High	Moderate	High	Moderate
Port	60728746	TRUE	Male	Poland	Gdynia	Public	Regional level	University	Border Health&Sanitary Port Inspector	20	Yes, 65-100%	No	High	Moderate	Moderate	Moderate	Low	Low	No	No		Yes	Case-studies E-module	High	Moderate	High	Moderate	High	Intensive	High	Moderate	Moderate	Moderate	No	No		Yes	Case-studies E-module	High	Moderate	Moderate	Low	High	Intensive	High	Moderate	I don't know	I don't know	No
Port	60716133	FALSE	Make a choice	Make a choice	&#346;winouj&#347;cie	Make a choice	Make a choice	Make a choice		10	Make a choice	Make a choice
Port	60715704	TRUE	Male	Poland	&#346;winouj&#347;cie	Public	Port level	University	Officer of health	10	Yes, 35-65%	Yes, 35-65%	Moderate	Moderate	Low	Moderate	No	Moderate	No	No	Infectious and tropical diseases,	No	Case-studies E-module	High	Intensive	Moderate	Intensive	High	Intensive	High	Intensive	Low	No	No	No	1. Vector control at/near the designated port 2. Food- and water safety	No	Case-studies E-module	Moderate	Intensive	High	Intensive	High	Intensive	High	Intensive	Moderate	Intensive
Port	60714610	TRUE	Male	Cyprus	Limassol	Public	Port level	University	Health Officer	17	Yes, 0%-35%	Yes, 0%-35%	High	Intensive	High	Intensive	High	Intensive				No	Case-studies E-module Presentations Simulation Discussion / knowledge exchange	High	Intensive	High	Intensive	High	Intensive	High	Intensive	High	Intensive				No	Case-studies E-module Presentations Simulation Discussion / knowledge exchange	High	Intensive	High	Intensive	High	Intensive	High	Intensive	High	Intensive
Port	60707550	FALSE	Make a choice	Make a choice		Make a choice	Make a choice	Make a choice			Make a choice	Make a choice
Port	60683643	TRUE	Female	Lithuania	Klaipeda state seaport	Public	National level	University	Chief specialist of department of Communicable diseases	5	Yes, 35-65%	Yes, 35-65%	Moderate	Moderate	Low	Intensive	Low	Intensive				No	E-module Presentations Face to face	High	Intensive	High	Intensive	High	Intensive	High	Intensive	High	Intensive				No	E-module Presentations Face to face	High	Intensive	High	Intensive	High	Intensive	High	Intensive	High	Intensive
Port	60663150	TRUE	Female	Netherlands	port of Rotterdam	Public	Regional level	University	specialist infectious disease control	6	No	Make a choice	High	Low	High	Low	High	Low
Port	60660192	TRUE	Male	Belgium	Antwerpen	Public	National level	Secondary education	chief port health officer	8	No	No	High	Moderate	High	Moderate	High	Moderate				No	E-module Simulation Discussion / knowledge exchange	High	Intensive	High	Intensive	High	Intensive	Moderate	Moderate	I don't know	I don't know				No	E-module Simulation Discussion / knowledge exchange	High	Intensive	Moderate	Moderate	High	Intensive	High	Intensive	Low	Moderate
Port	60658977	TRUE	Female	Lithuania	PORT OF KLAIPEDA	Public	National level	University	Chief specialist of Department of Communicable Diseases Management Medical Quarantine Subdivision	5	Make a choice	Make a choice	High	Moderate	Moderate	Intensive	Moderate	Intensive				Yes
Port	60654044	TRUE	Make a choice	Make a choice		Make a choice	Make a choice	Make a choice			Make a choice	Make a choice
Port	60650935	TRUE	Female	Bulgaria	Port of national importance Ruse	Public	Regional level	Higher professional education	Expert	2	No	No
Port	60632658	TRUE	Female	Sweden	Malmö	Public	Regional level	University	Environmental Inspector	8	Yes, 0%-35%	No	Moderate	Moderate	Moderate	Moderate	Moderate	Moderate				No	Case-studies E-module Presentations Simulation	High	Moderate	High	Moderate	High	Low	Moderate	No	Moderate	Low				No	Case-studies E-module Simulation Discussion / knowledge exchange	High	Intensive	High	Intensive	High	Moderate	High	Intensive	High	Intensive
Port	60632514	TRUE	Female	Bulgaria	Port Vidin	Public	Port level	University	Jurist	19	No	Yes, 65-100%	No	No	No	No	No	No				No	I do not have preference	No	No	No	No	No	No	No	No	No	No				No	I do not have preference	No	No	No	No	No	No	No	No	No	No
Port	60630036	TRUE	Male	Bulgaria	Port of Burgas	Private	Port level	University	Manager HSE	11	Yes, 65-100%	Yes, 35-65%	High	No	High	No	High	No	High	No	Knowledge of public health risks from water pollution	Yes	E-module Presentations	High	No	High	No	Moderate	No	Moderate	No	High	No	No	No		Yes	E-module Presentations	High	No	High	No	High	No	High	No	High	No	High
Port	60607603	FALSE	Male	Belgium	Antwerpen	Public	National level	Secondary education	chief port health officer	8	Yes, 0%-35%	Yes, 65-100%	Moderate	Moderate	Low	Low	No	Low	I don't know	I don't know		No	E-module Simulation Discussion / knowledge exchange	High	Moderate	High	Moderate	High	Moderate	I don't know	Low	High	Intensive	I don't know	I don't know		Yes	E-module	High	Moderate	Low	Moderate	High	Moderate	Moderate	Moderate	I don't know	Low	I don't know
Port	60591645	TRUE	Male	Germany	Kiel (DEKEL)	Public	Port level	Vocational education	Port Health Inspector	21	Yes, 0%-35%	Yes, 0%-35%	High	Low	Moderate	Moderate	Moderate	Moderate				No	I do not have preference	Moderate	No	Low	No	Moderate	No	Moderate	No	Moderate	Low				No	E-module Presentations	Moderate	Low	Moderate	Moderate	Moderate	Low	Moderate	Low	Moderate	Moderate
Port	60544042	TRUE	Female	Bulgaria	Varna	Public	Regional level	University	head inspector	19	Yes, 0%-35%	Yes, 65-100%	High	Moderate	I don't know	No	I don't know	No			other institutions are responsible for p.2 and 3	Yes	E-module Presentations	Moderate	Low	Moderate	Low	Moderate	Low	Moderate	Low	I don't know	I don't know				Yes	E-module Presentations	Moderate	Low	Low	Low	Moderate	Low	High	No	Low	Low
Port	60519793	TRUE	Make a choice	Make a choice		Make a choice	Make a choice	Make a choice			Make a choice	Make a choice
Port	60518691	TRUE	Male	Spain	Las Palmas de Gran Canaria	Public	Port level	University	DM, VM, PhD	20	Yes, 0%-35%	Yes, 0%-35%	High	Intensive	High	Intensive	High	Intensive	I don't know	I don't know		Yes	Case-studies E-module Presentations Simulation Discussion / knowledge exchange	High	Intensive	High	Intensive	High	Intensive	High	Intensive	High	Intensive	I don't know	I don't know		No	Case-studies E-module Presentations Simulation Discussion / knowledge exchange	High	Intensive	High	Intensive	High	Intensive	High	Intensive	High	Intensive	I don't know
Port	60502695	TRUE	Female	Serbia	no designated ports	Public	National level	University	Head of Department	20	No	No	High	Intensive	High	Intensive	High	Intensive				No	Case-studies E-module Presentations Simulation Discussion / knowledge exchange	High	Intensive	High	Intensive	High	Intensive	High	Intensive	High	Intensive				No	Case-studies E-module Presentations Simulation Discussion / knowledge exchange	High	Intensive	High	Intensive	High	Intensive	High	Intensive	High	Intensive
Port	60466574	TRUE	Female	Germany	Bremerhaven/Bremen	Public	Port level	University	Port Doctor	8	Yes, 0%-35%	Yes, 35-65%	Moderate	Moderate	Low	I don't know	Low	I don't know				Yes	Case-studies Presentations Discussion / knowledge exchange	High	Moderate	High	Moderate	High	Moderate	High	Moderate	High	Moderate				Yes	E-module Presentations Discussion / knowledge exchange	High	Moderate	High	Moderate	High	Moderate	Moderate	Moderate	High	Moderate
Port	60460789	TRUE	Male	Slovenia	Koper	Public	Regional level	University	Medical doctor, head of working group for infectious diseases	18	No	Yes, 0%-35%	High	Moderate	High	Intensive	Moderate	Moderate	No	No		Yes	Simulation	High	Intensive	High	Intensive	Moderate	Moderate	Moderate	Moderate	Low	Low	No	No		Yes	Presentations Simulation Discussion / knowledge exchange	High	Intensive	Moderate	Moderate	Moderate	Moderate	Moderate	Moderate	Low	Low	No
Port	60428543	TRUE	Female	Bulgaria	Varna	Public	Regional level	University	head inspector	19	No	No	Moderate	No	No	No	No	No	No	No		Yes	Presentations	Low	No	Low	No	Low	No	No	No	No	No	No	No		Yes	Presentations	Low	No	No	No	Low	No	No	No	No	No	No
Port	60414962	FALSE	Make a choice	Make a choice		Make a choice	Make a choice	Make a choice			Make a choice	Make a choice
Port	60217532	TRUE	Male	Andorra	jk	Public	Port level	Secondary education	hj	4	No	Yes, 35-65%	Moderate	Intensive	Moderate	Intensive	Moderate	Intensive	Moderate	Intensive		No	I do not have preference	Low	Intensive	Low	Intensive	Low	Intensive	Low	Intensive	Low	Intensive	Low	Intensive		I don't know	Case-studies	No	Intensive	No	Intensive	No	Intensive	No	Intensive	No	Intensive	No
Port	60016703	TRUE	Male	Albania	jk	Private	Port level	Secondary education	fg	4	No	No	Low	Intensive	Low	Intensive	Low	Intensive	Low	Intensive	df	No	Case-studies	Low	I don't know	No	Low	No	No	No	Low	No	Moderate	No	Low		No	Simulation	High	Moderate	High	Moderate	High	Moderate	High	Moderate	High	Moderate	High
Port	59993290	TRUE	Make a choice	Make a choice		Make a choice	Make a choice	Make a choice			Make a choice	Make a choice
Airport	63126591	FALSE	Male	Slovenia	Fraport SLovenija d.o.o.	Public	Port level	University	Health and safety epert	5	Make a choice	Make a choice	Moderate	No	Moderate	No	Moderate	No	I don't know	I don't know		Yes	Case-studies Presentations Simulation Discussion / knowledge exchange	High	No	High	No	High	No	High	No	High	No	I don't know			I don't know	Case-studies Presentations Simulation Discussion / knowledge exchange	I don't know		I don't know		I don't know		I don't know		I don't know
Airport	62934638	TRUE	Female	Finland	Helsinki-Vantaa	Public	National level	University	Medical specialist	2	No	No	Moderate	Moderate	I don't know	I don't know	I don't know	I don't know			When it comes to chemical and radiological risks, we collaborate with experts and expert agencies in these areas. Based on the JEE assessment of Finland, the capacity for addressing these events at PoEs is high. However, we cannot these questions more specifically as we represent experts in biological threats.	Yes	Case-studies Simulation Discussion / knowledge exchange	High	Moderate	Low	Low	High	Low	High	Low	High	Low				I don't know	Case-studies Simulation Discussion / knowledge exchange	I don't know	I don't know	I don't know	I don't know	I don't know	I don't know	I don't know	I don't know
Airport	62875903	TRUE	Male	Poland	Warsaw Chopin Airport	Public	Regional level	University	Manager of Border Sanitary-Epidemiological Control Section	3	Yes, 0%-35%	Yes, 0%-35%	High	Intensive	Low	Low	Low	Low	No	No		Yes	Case-studies E-module Presentations Discussion / knowledge exchange	Moderate	Low	High	Intensive	Moderate	Low	Moderate	Low	No	No	No	No		Yes	Case-studies E-module Presentations Discussion / knowledge exchange	High	Intensive	Moderate	Low	Moderate	Low	No	Low	No
Airport	62709936	TRUE	Female	Estonia	Tallinn Airport	Public	National level	Higher professional education	Chief Specialist	15	No	Yes, 0%-35%	High	Intensive	Moderate	Moderate	Low	Low				No	E-module Presentations Discussion / knowledge exchange	High	Intensive	High	Intensive	High	Intensive	Moderate	Moderate	Moderate	Moderate				No	E-module Presentations Discussion / knowledge exchange	High	Intensive	Moderate	Moderate	Moderate	Moderate	High	Intensive
Airport	62631075	FALSE	Make a choice	Make a choice		Make a choice	Make a choice	Make a choice			Make a choice	Make a choice
Airport	62597682	TRUE	Male	Poland	Warsaw Chopin Airport	Public	Regional level	Make a choice	Manager of Border Sanitary-Epidemiological Control Section	3	Yes, 35-65%	Yes, 0%-35%	Moderate	Moderate	Low	Low	Low	Low					Case-studies E-module Presentations	I don't know	I don't know	I don't know	I don't know	High	Intensive	Low	Low	High	Intensive	I don't know	I don't know		Yes	Case-studies E-module Presentations
Airport	62553323	TRUE	Male	Ireland	Dublin Airport Republic of Ireland.	Public	National level	University	Principal Environmental Health Officer	19	Yes, 35-65%	Yes, 35-65%	High	Intensive	High	Intensive	High	Intensive	High	Intensive		No	I do not have preference	High	Intensive	High	Intensive	High	Intensive	High	Intensive	High	Intensive		Intensive		No	I do not have preference	High	Intensive	High	Intensive	High	Intensive	High	Intensive	High
Airport	62499494	TRUE	Female	Ireland	Dublin	Public	National level	University	Lead National Port Health Network	16	Yes, 0%-35%	No	High	Moderate	High	Moderate	High	Moderate			Simulation exercises biological agents/ biotoxins also Chemical agents - all hazards training	Yes	Presentations Simulation Discussion / knowledge exchange	High	I don't know	Moderate	Moderate	High	Moderate	Moderate	Moderate	Moderate	Moderate		Moderate	I will check with Env Health services	I don't know	E-module Presentations Simulation	High	Moderate	High	Moderate	High	Moderate	High	Moderate
Airport	61221834	TRUE	Female	Estonia	Tallinn Airport	Public	National level	University	Chief Specialist	15	No	No	High	Intensive	High	Moderate	Moderate	Moderate	I don't know	I don't know		Yes	Presentations Simulation Discussion / knowledge exchange	High	Intensive	High	Moderate	Low	Low	Moderate	Low	Low	Low	I don't know	I don't know		No	Presentations Simulation Discussion / knowledge exchange	High	Intensive	Moderate	Low	Low	Low	High	Intensive	Moderate
Airport	60888326	TRUE	Male	Sweden	Umeå	Public	Port level	University	Environmental inspector	30	Yes, 0%-35%	Yes, 0%-35%	Moderate	Low	Low	Low	Low	Low			Probably we do not have transportation of chemical or radiological agents to our designated port by airplane. We will have a traningday i january on the airport on these issues.	No	Case-studies E-module Presentations Simulation Discussion / knowledge exchange	Low	Low	Low	Low	Low	Low	Low	Low	Low	Low			The waste management might be the one with highest risk, but still "low risk".	No	Discussion / knowledge exchange	Moderate	Low	Low	Low	Low	Low	Low	Low
Airport	60747485	TRUE	Female	Spain	Málaga. AGP Costa del sol	Public	Port level	University	Medical Inspector (Health Authority)	25	Yes, 0%-35%	Yes, 0%-35%	High	Moderate	Moderate	Moderate	Moderate	Moderate	Moderate	Moderate		Yes	Simulation Discussion / knowledge exchange	Moderate	Moderate	High	Moderate	High	Moderate	High	Moderate	Moderate	Moderate				No	Presentations Simulation Discussion / knowledge exchange	Moderate	Moderate	Moderate	Moderate	Moderate	Moderate	Moderate	Moderate
Airport	60727850	TRUE	Female	Lithuania	Vilnius AIrport	Public	National level	University	Chief Specialist of National Public Health Centre under the Ministry of Health Vilnius department Division of Communicable Diseases Management	1	Yes, 0%-35%	Yes, 0%-35%	High	Moderate	Moderate	Moderate	Low	No	No	No		No	E-module	High	Intensive	High	Intensive	Low	Low	Low	Low	Moderate	Moderate	No	No		No	Case-studies Simulation Discussion / knowledge exchange	High	Intensive	Low	Low	Low	Low	High	Intensive	No
Airport	60725930	TRUE	Male	Bulgaria	Gorna Oryahovitsa Airport	Public	National level	Higher professional education	Head of medicall services	17	No	Yes, 35-65%	High	No	High	No	High	No	No	No		No	I do not have preference	Moderate	No	I don't know	No	High	No	Moderate	No	High	No	No	No		No	I do not have preference	Moderate	No	Moderate	No	High	No	High	No	No
Airport	60724828	TRUE	Female	Croatia	MZLZ Franjo Tu&#273;man	Public	National level	University	Senior state sanitary inspector	17	Yes, 35-65%	Yes, 35-65%	High	Moderate	Low	Moderate	Moderate	Moderate	I don't know	I don't know		No	E-module Presentations	High	Moderate	High	Moderate	High	Moderate	Moderate	Low	High	Moderate	I don't know	I don't know		No	E-module Presentations	High	Moderate	High	Moderate	High	Moderate	High	Moderate	I don't know
Airport	60720061	TRUE	Male	Cyprus	Larnaca International Airport (Glaukow Klerides)	Public	National level	University	Environmental Health Officer	14	Yes, 35-65%	Yes, 65-100%	Moderate	Moderate	Moderate	Moderate	Low	Moderate	High	Moderate	food poisoning, infectious diseases, spread of viruses from other countries	No	Presentations Simulation Discussion / knowledge exchange	High	Intensive	Moderate	Moderate	High	Intensive	Low	Moderate	No	Low				No	Presentations Simulation Discussion / knowledge exchange	High	Intensive	Low	Moderate	High	Intensive	High	Low
Airport	60703601	TRUE	Female	Netherlands	Amsterdam Airport Schiphol	Public	Regional level	University	Medical Doctor Communicable Disease Control	7	Yes, 0%-35%	Yes, 0%-35%	High	Intensive	Moderate	Low	Low	Low			In my job, I advise about infectious diseases at the airport. Chemical and radiological agents are the expertise area of other professionals. I would like to have some basic knowledge about Public Health threats of chemical or radiological origin. And in case of deseases of unknown cause: how to differentiatie between biological or chemical agents ?	No	E-module Presentations Simulation	I don't know	Moderate	High	Moderate	Low	Low	Low	Low	Low	I don't know	I don't know	I don't know		No	Case-studies E-module Presentations Discussion / knowledge exchange	Low	Low	Low	Low	Low	Low	Low	Low
Airport	60700805	TRUE	Male	Bulgaria	Plovdiv	Public	Port level	University	Division Manager Operations	27	Yes, 65-100%	Yes, 65-100%	Low	Moderate	Moderate	Moderate	Moderate	Moderate				No	E-module	Moderate	Moderate	Low	Moderate	High	Moderate	High	Moderate	Low	Moderate				No	E-module	Moderate	Moderate	High	Moderate	High	Moderate	Moderate	Moderate
Airport	60700726	FALSE	Male	Bulgaria		Make a choice	Make a choice	Make a choice			Make a choice	Make a choice
Airport	60665258	TRUE	Make a choice	Make a choice		Make a choice	Make a choice	Make a choice			Make a choice	Make a choice
Airport	60653448	TRUE	Male	Malta	Malta Internationa Airport,	Public	National level	Higher professional education	Port Health doctor	8	Yes, 0%-35%	Yes, 35-65%	High	Low	Moderate	Moderate	Low	I don't know			Knowledge exchange on chemical and radiological agents risk	Yes	Presentations Discussion / knowledge exchange	Moderate	Low	Low	Moderate	Moderate	Low	Moderate	Low	Low	I don't know			Vector surveillance and control measures applicable to Airport, consider local environmental challenges	No	Discussion / knowledge exchange	High	Moderate	Moderate	Low	Moderate	Moderate	Moderate	No
Airport	60636535	TRUE	Make a choice	Make a choice		Make a choice	Make a choice	Make a choice			Make a choice	Make a choice
Airport	60633211	TRUE	Male	Sweden	swedavia Airports	Private	National level	University	Corporate Crisis Manager	6	Yes, 65-100%	Yes, 0%-35%	Moderate	Moderate	Moderate	Moderate	Moderate	Moderate				No	Case-studies E-module Presentations Discussion / knowledge exchange	Low	Low	Low	Low	Moderate	Low	Moderate	Moderate	Moderate	Low				No	E-module Presentations	Low	Low	Low	Low	Low	Low	Low	Low
Airport	60620676	TRUE	Male	Slovakia	M.R.Stefanika	Public	National level	University	Dr.	32	No	No	Moderate	Moderate	Moderate	Moderate	Moderate	Moderate		Moderate		No	Simulation	Low	Low	Moderate	Moderate	Low	Low	Low	Low	Moderate	Moderate				No	I do not have preference	Moderate	Moderate	High	Intensive	Moderate	Moderate	High	Intensive
Airport	60604520	TRUE	Male	Belgium	BRU	Public	National level	Secondary education	port health officer	10	Yes, 35-65%	Yes, 35-65%	Moderate	I don't know	I don't know	I don't know	No	I don't know	No	I don't know		No	Case-studies E-module	High	No	High	No	Moderate	No	Moderate	No	Moderate	No	I don't know	I don't know		Yes	Case-studies E-module Discussion / knowledge exchange	High	Low	No	Low	No	Low	Moderate	Low	I don't know
Airport	60522588	TRUE	Female	Austria	Vienna international Airport	Public	Regional level	University	Head of the Public Health Department of Lower Austria	15	No	No	High	Intensive	Moderate	Moderate	Moderate	Moderate	No	No		Yes	E-module Presentations Simulation Discussion / knowledge exchange	No	No	No	No	No	No	Low	No	No	No		No		No	Presentations	Low	Low	No	No	No	No	Low	Low
Airport	60507341	TRUE	Female	Bosnia and Herzegovina	Sarajevo International Airport	Public	Regional level	University	Information Security Manager	6	Yes, 65-100%	Yes, 35-65%	High	Moderate	High	Moderate	High	Moderate				No	Case-studies Presentations Discussion / knowledge exchange	High	Intensive	Moderate	Moderate	High	Intensive	Moderate	Moderate	Moderate	Moderate				No	Case-studies Presentations Discussion / knowledge exchange	High	Moderate	High	Moderate	High	Intensive	Moderate	Moderate
Airport	60506126	TRUE	Male	Spain	Gran Canaria	Public	Port level	University	MD, VD, PhD	20	Yes, 0%-35%	Yes, 0%-35%	High	Intensive	Moderate	Intensive	Moderate	Intensive	I don't know	I don't know	Actions on bioterrorism, sabotage,...	No	Case-studies E-module Presentations Simulation Discussion / knowledge exchange	High	Intensive	High	Intensive	High	Intensive	High	Intensive	High	Intensive	I don't know	I don't know		Yes	Case-studies E-module Presentations Simulation Discussion / knowledge exchange	High	Intensive	High	Intensive	High	Intensive	High	Intensive	I don't know
Airport	60505664	FALSE	Make a choice	Make a choice		Make a choice	Make a choice	Make a choice			Make a choice	Make a choice
Airport	60502932	FALSE	Make a choice	Make a choice		Make a choice	Make a choice	Make a choice			Make a choice	Make a choice
Airport	60501695	TRUE	Female	Serbia	airoport not designated Nikola Tesla, Belgrade	Public	National level	University	Head of Department	20	No	No	High	Intensive	High	Intensive	High	Intensive				No	Case-studies E-module Presentations Simulation Discussion / knowledge exchange	High	Intensive	High	Intensive	High	Intensive	High	Intensive	High	Intensive				No	Case-studies E-module Presentations Simulation Discussion / knowledge exchange	High	Intensive	High	Intensive	High	Intensive	High	Intensive
Airport	60501694	TRUE	Make a choice	Make a choice		Make a choice	Make a choice	Make a choice			Make a choice	Make a choice
Airport	60491870	FALSE	Make a choice	Make a choice		Make a choice	Make a choice	Make a choice			Make a choice	Make a choice
Airport	60468238	FALSE	Make a choice	Make a choice		Make a choice	Make a choice	Make a choice			Make a choice	Make a choice
Airport	60410606	FALSE	Make a choice	Make a choice		Make a choice	Make a choice	Make a choice			Make a choice	Make a choice
ground-crossing	61020040	TRUE	Male	Slovenia	BCP Obreje	Public	National level	University	Senior Chief Police Inspector	24	Yes, 0%-35%	Yes, 35-65%	Moderate	Moderate	Moderate	Moderate	Moderate	Moderate				Yes	Case-studies	Moderate	Low	Moderate	Low	High	Moderate	Low	No	Low	Low				No	Case-studies	High	Moderate	Moderate	Low	Low	No	Low	Low
ground-crossing	60799977	TRUE	Female	Lithuania	There are no designated ground crossing	Public	Regional level	University	Head of Communicable Diseases Management Department at Klaipeda Department	3	No	No	High	Intensive	High	Intensive	High	Intensive	I don't know	I don't know		No	Case-studies E-module Presentations Discussion / knowledge exchange	Moderate	Intensive	High	Intensive	Moderate	Intensive	High	Intensive	High	Intensive				No	Case-studies E-module Presentations Simulation Discussion / knowledge exchange	High	Intensive	High	Intensive	High	Intensive	High	Intensive
ground-crossing	60772152	TRUE	Male	Poland	DPG Hrebenne	Public	National level	University	senior asystent	15	Yes, 0%-35%	Yes, 0%-35%	High	Moderate	Moderate	Moderate	Moderate	Moderate				Yes	E-module Presentations	Moderate	Moderate	Moderate	Moderate	High	Intensive	Low	No	No	No				Yes	E-module Presentations	Moderate	Moderate	Low	Low	High	Intensive	High	Intensive
ground-crossing	60760182	TRUE	Female	Poland	Border Sanitary Inspection in Dorohusk	Public	National level	University	Asisstant	5	Yes, 35-65%	Yes, 35-65%	Moderate	Intensive	Moderate	Moderate	Moderate	Intensive				No	Presentations Simulation Discussion / knowledge exchange	Moderate	Intensive	Moderate	Intensive	Moderate	Intensive	Moderate	Moderate	Moderate	Moderate				No	Presentations Simulation Discussion / knowledge exchange	Moderate	Moderate	Moderate	Moderate	Moderate	Intensive	Moderate	Intensive
ground-crossing	60753552	TRUE	Female	Greece	KAKAVIA ,MERTZIANI,MAVROMATI	Public	Regional level	University	INSPECTOR OF PUBLIC HEALTH	14	No	Yes, 0%-35%	High	Intensive	High	Intensive	High	Intensive				No	Case-studies E-module Simulation	High	Intensive	High	Intensive	High	Moderate	High	Moderate	Low	Low				No	Case-studies E-module Simulation	High	Intensive	High	Moderate	High	Moderate	High	Intensive
ground-crossing	60744242	TRUE	Make a choice	Make a choice	DPG Hrebenne	Make a choice	Make a choice	Make a choice		15	Make a choice	Make a choice
ground-crossing	60706622	TRUE	Male	Poland	DPG Hrebenne	Public	National level	University	senior asystent	15	Yes, 0%-35%	Yes, 0%-35%
ground-crossing	60684124	TRUE	Male	Slovakia	Vyné Nemecké	Public	Regional level	Secondary education	Customs officer	20	Yes, 0%-35%	Yes, 0%-35%	Low	Low	Low	Low	Moderate	Low	No	No		I don't know	Presentations Simulation	Moderate	Low	Moderate	Low	No	No	No	No	No	No	No	No		No	I do not have preference	Moderate	Low	Low	No	Moderate	Low	Low	No	No
ground-crossing	60680945	TRUE	Make a choice	Make a choice		Make a choice	Make a choice	Make a choice			Make a choice	Make a choice
ground-crossing	60655540	FALSE	Make a choice	Make a choice		Make a choice	Make a choice	Make a choice			Make a choice	Make a choice
ground-crossing	60642473	FALSE	Make a choice	Make a choice		Make a choice	Make a choice	Make a choice			Make a choice	Make a choice
ground-crossing	60617994	TRUE	Female	Greece	KAKAVIA, MERTZIANI, MAVROMATI	Public	Regional level	University	PUBLIC HEALTH INSPECTOR	14	No	Yes, 0%-35%	High	Moderate	High	Moderate	High	Moderate				Yes	Case-studies E-module Simulation	High	Intensive	High	Intensive	High	Moderate	High	Moderate	Low	Low				Yes	Case-studies E-module Simulation	High	Intensive	High	Moderate	High	Moderate	High	Intensive
ground-crossing	60543547	FALSE	Male	Spain	Las Palmas de Gran Canaria	Public	Port level	Make a choice	MD, VD, PhD	20	Yes, 0%-35%	Yes, 0%-35%
ground-crossing	60522439	FALSE	Make a choice	Make a choice	Las Palmas de Gran Canaria	Make a choice	Make a choice	Make a choice		20	Make a choice	Make a choice
ground-crossing	60502447	TRUE	Female	Serbia	no designated groundcrossings	Public	National level	University	Head of Department	20	No	No	High	Intensive	High	Intensive	High	Intensive				No	Case-studies E-module Presentations Simulation Discussion / knowledge exchange	High	Intensive	High	Intensive	High	Intensive	High	Intensive	High	Intensive				No	Case-studies E-module Presentations Simulation Discussion / knowledge exchange	High	Intensive	High	Intensive	High	Intensive	High	Intensive
[truncated: 73 more columns]

## Sheet: Prepared
Number	PoE_Type	fd id	fd seqno	privacy statement	gender (male = 1; female = 2)	country	name PoE	Exclusion	Reason for exclusion	Sector (1=public; 2=private)	Workinglevel (1=port level; 2= regional level; 3= national level)	highest education (1=secondary education; 2=vocational education; 3=higher professional education; 4= university)	job title	years experience	Any management tasks? (1=yes; 0=no)	% management tasks (%)	management tasks?	Any operational tasks? (1=yes; 0=no)	% operational tasks (%)	operational tasks?	A1ImTo (0 = no; 1=low; 2=moderate; 3=high)	A1TrNe (0 = no; 1=low; 2=moderate; 3=high)	A2ImTo (0 = no; 1=low; 2=moderate; 3=high)	A2TrNe (0 = no; 1=low; 2=moderate; 3=high)	A3ImTo (0 = no; 1=low; 2=moderate; 3=high)	A3TrNe (0 = no; 1=low; 2=moderate; 3=high)	A4ImTo (0 = no; 1=low; 2=moderate; 3=high)	A4TrNe (0 = no; 1=low; 2=moderate; 3=high)	A-Specified others	A-Training in last 3 years (1=yes; 0=no)	A-Case studies (1=yes, 0=no)	A-E-module (1=yes, 0=no)	A-Presentations (1=yes, 0=no)	A-Simulation (1=yes, 0=no)	A-Discussion (1=yes, 0=no)	A-No preference (1=yes, 0=no)	A-Other (1=yes, 0=no)	A-preference training type	B1ImTo (0 = no; 1=low; 2=moderate; 3=high)	B1TrNe (0 = no; 1=low; 2=moderate; 3=high)	B2ImTo (0 = no; 1=low; 2=moderate; 3=high)	B2TrNe (0 = no; 1=low; 2=moderate; 3=high)	B3ImTo (0 = no; 1=low; 2=moderate; 3=high)	B3TrNe (0 = no; 1=low; 2=moderate; 3=high)	B4ImTo (0 = no; 1=low; 2=moderate; 3=high)	B4TrNe (0 = no; 1=low; 2=moderate; 3=high)	B5ImTo (0 = no; 1=low; 2=moderate; 3=high)	B5TrNe (0 = no; 1=low; 2=moderate; 3=high)	B6ImTo (0 = no; 1=low; 2=moderate; 3=high)
1	Port	62553182	28856	TRUE	1	Ireland	Dublin Sea Port Republic of Ireland.	0		1	3	4	Principal Environmental Health Officer	19	1	50	Yes, 35-65%	1	50	Yes, 35-65%	3	3	2	2	2	2	0	0	0	0	1	1	1	1	1	0	Site visits	Case-studies E-module Presentations Simulation Discussion / knowledge exchange Site visits	3	3	3	3	3	3	3	3	2	2	0
2	Port	62543764	28853	TRUE	1	Finland	Port of Kilpilahti (Obs. not officially designated)	0	non-designated, corresponded about	1	2	3	Health Inspector / Ship Sanitation Inspector	20	0	0	No	0	0	No	2	2	3	3	1	1	0	0	Need for joint exercises and trainings. Closer co-operation and information changing between different parties.	1	1	0	1	0	1	0	0	Case-studies Presentations Discussion / knowledge exchange	3	2	2	2	3	3	2	2	2	2	0
3	Port	61917059	28539	TRUE	2	Greece	Thessaloniki	0		1	2	4	Public Health Officer	14	1	18	Yes, 0%-35%	1	18	Yes, 0%-35%	3	3	3	3	3	2	0	0	0	1	1	1	1	1	1	0	0	Case-studies E-module Presentations Simulation Discussion / knowledge exchange	3	3	3	3	3	3	3	3	3	3	0
4	Port	61241819	28194	TRUE	2	Estonia	Tallinn Port	0		1	3	4	Chief Specialist	15	0	0	No	0	0	No	3	3	2	2	1	1	I don't know	I don't know	0	0	0	1	1	1	1	0	0	E-module Presentations Simulation Discussion / knowledge exchange	3	3	3	3	2	2	2	2	2	2	1
5	Port	60978654	28109	TRUE	2	Croatia	Rijeka, Split, Zadar, Dubrovnik	0		1	2	4	Head of Service for Adriatic coast	10	1	50	Yes, 35-65%	1	18	Yes, 0%-35%	2	2	2	2	2	2	0	0	0	0	0	0	1	1	0	0	0	Presentations Simulation	3	3	3	3	3	3	3	3	1	1	0
6	Port	60887589	28039	TRUE	1	Sweden	Umeå	0		1	1	4	Environmental inspector	30	1	18	Yes, 0%-35%	1	18	Yes, 0%-35%	2	1	1	1	1	1	0	0	What we do if anything happens. We will though have an education in field in january (airport and port).	0	1	1	1	1	1	0	I dont´t quite understand your question. I guess that you mean "what type of education that we would like to have to better perform our tasks?".	Case-studies E-module Presentations Simulation Discussion / knowledge exchange I dont´t quite understand your question. I guess that you mean "what type of education that we would like to have to better perform our tasks?".	1	1	2	1	1	1	1	1	1	1	0
7	Port	60851157	28025	TRUE	1	Sweden	Ports of Stockholm	1	Double submission	1	1	4	Security Manager	7	1	82	Yes, 65-100%	1	18	Yes, 0%-35%	1	1	2	1	2	1	0	0	0	1	0	0	0	0	1	0	0	Discussion / knowledge exchange	1	I don't know	1	I don't know	1	I don't know	1	I don't know	1	I don't know	0
8	Port	60841187	28022	TRUE	1	Sweden	Port of Stockholm	0		1	2	3	Environment and health officer	20	0	0	No	0	0	No	1	2	1	2	1	2	0	0	0	0	1	1	1	0	0	0	0	Case-studies E-module Presentations	2	2	3	3	3	2	2	2	3	2	0
9	Port	60839763	28021	TRUE	2	Greece	PATRAS PORT	0		1	2	4	DIRECTOR OF PUBLIC HEALTH & SOCIAL WELFARE IN REGION OF WESTERN GREECE	33	0	0	No	0	0	No	1	1	1	1	1	1	0	0	0	0	1	1	1	1	1	0	0	EVERYTHING MENTIONED	2	2	1	1	3	3	1	3	1	3	0
10	Port	60839188	28031	TRUE	2	Netherlands	Port of Rotterdam	0		1	2	4	public health consultant, infectious disease control	7	0	0	No	0	0	No	3	1	3	1	3	1	0	0	At this moment we are discussing, when we have to intervene if there is een outbreak going on on a (cruise)ship. Especially when it is a common and not dangerous virus, like norovirus, and when all measures are already taken on this ship. although we don't have any concrete training needs for chemical and radiation hazards, we are very interested in training material.	I don't know	1	1	0	0	1	0	0	Case-studies E-module Discussion / knowledge exchange	3	1	3	1	3	1	3	1	3	1	0
11	Port	60777191	27976	TRUE	1	Malta	Malta Freeport	0		1	3	3	Port Health doctor	8	1	18	Yes, 0%-35%	1	50	Yes, 35-65%	2	1	1	2	1	2	0	0	0	1	0	0	1	1	0	0	0	Presentations Simulation	2	2	0	3	3	1	2	1	1	1	0
12	Port	60759644	27961	TRUE	1	Bulgaria	Bulgarian Ports Infrastructure Company	0		1	3	4	Expert Strategic Development, Port Services & Ecology	10	0	0	No	0	0	No	1	2	1	2	1	2	0	0	0	0	1	0	1	1	1	0	0	Case-studies Presentations Simulation Discussion / knowledge exchange	2	2	3	2	3	3	3	3	3	3	0
13	Port	60755773	27958	TRUE	2	Spain	Bilbao Port	0		1	3	4	Head of foreing health Bizkaia	5	1	50	Yes, 35-65%	1	50	Yes, 35-65%	3	2	2	2	1	2	0	0	0	1	1	0	1	1	1	0	0	Case-studies Presentations Simulation Discussion / knowledge exchange	3	2	3	2	3	2	3	2	1	2	0
14	Port	60753001	27951	TRUE	2	Sweden	Gävle	0		1	1	4	Environmental inspector	3	0	0	No	0	0	No	3	2	3	2	2	2	0	0	Knowlege of the newest research according to todays science. Simulation of environmental accident in the port or if the ship contains a health risk that can effect the public.	0	0	0	0	0	0	1	0	I do not have preference	2	2	2	3	2	3	1	0	1	0	0
15	Port	60747529	27947	TRUE	2	Spain	Málaga.	0		1	1	4	Medical inspector (Port Health authority)	25	1	18	Yes, 0%-35%	1	18	Yes, 0%-35%	3	2	2	1	2	1	0	0	0	1	0	0	0	1	1	0	0	Simulation Discussion / knowledge exchange	3	2	3	2	3	2	3	2	2	2	0
16	Port	60728746	27940	TRUE	1	Poland	Gdynia	0		1	2	4	Border Health&Sanitary Port Inspector	20	1	82	Yes, 65-100%	0	0	No	3	2	2	2	1	1	0	0	0	1	1	1	0	0	0	0	0	Case-studies E-module	3	2	3	2	3	3	3	2	2	2	0
17	Port	60715704	27922	TRUE	1	Poland	unknown	0	unknown port	1	1	4	Officer of health	10	1	50	Yes, 35-65%	1	50	Yes, 35-65%	2	2	1	2	0	2	0	0	Infectious and tropical diseases,	0	1	1	0	0	0	0	0	Case-studies E-module	3	3	2	3	3	3	3	3	1	0	0
18	Port	60714610	27948	TRUE	1	Cyprus	Limassol	0		1	1	4	Health Officer	17	1	18	Yes, 0%-35%	1	18	Yes, 0%-35%	3	3	3	3	3	3	0	0	0	0	1	1	1	1	1	0	0	Case-studies E-module Presentations Simulation Discussion / knowledge exchange	3	3	3	3	3	3	3	3	3	3	0
19	Port	60683643	27888	TRUE	2	Lithuania	Klaipeda state seaport	0		1	3	4	Chief specialist of department of Communicable diseases	5	1	50	Yes, 35-65%	1	50	Yes, 35-65%	2	2	1	3	1	3	0	0	0	0	0	1	1	0	0	0	Face to face	E-module Presentations Face to face	3	3	3	3	3	3	3	3	3	3	0
20	Port	60660192	27869	TRUE	1	Belgium	Antwerpen	0		1	3	1	chief port health officer	8	0	0	No	0	0	No	3	2	3	2	3	2	0	0	0	0	0	1	0	1	1	0	0	E-module Simulation Discussion / knowledge exchange	3	3	3	3	3	3	2	2	I don't know	I don't know	0
21	Port	60632658	27739	TRUE	2	Sweden	Malmö	0		1	2	4	Environmental Inspector	8	1	18	Yes, 0%-35%	0	0	No	2	2	2	2	2	2	0	0	0	0	1	1	1	1	0	0	0	Case-studies E-module Presentations Simulation	3	2	3	2	3	1	2	0	2	1	0
22	Port	60632514	27738	TRUE	2	Bulgaria	Port Vidin	0		1	1	4	Jurist	19	0	0	No	1	82	Yes, 65-100%	0	0	0	0	0	0	0	0	0	0	0	0	0	0	0	1	0	I do not have preference	0	0	0	0	0	0	0	0	0	0	0
23	Port	60630036	27735	TRUE	1	Bulgaria	Port of Burgas	0		2	1	4	Manager HSE	11	1	82	Yes, 65-100%	1	50	Yes, 35-65%	3	0	3	0	3	0	3	0	Knowledge of public health risks from water pollution	1	0	1	1	0	0	0	0	E-module Presentations	3	0	3	0	2	0	2	0	3	0	0
24	Port	60591645	27749	TRUE	1	Germany	Kiel (DEKEL)	0		1	1	2	Port Health Inspector	21	1	18	Yes, 0%-35%	1	18	Yes, 0%-35%	3	1	2	2	2	2	0	0	0	0	0	0	0	0	0	1	0	I do not have preference	2	0	1	0	2	0	2	0	2	1	0
25	Port	60544042	27677	TRUE	2	Bulgaria	Varna	0		1	2	4	head inspector	19	1	18	Yes, 0%-35%	1	82	Yes, 65-100%	3	2	I don't know	0	I don't know	0	0	0	other institutions are responsible for p.2 and 3	1	0	1	1	0	0	0	0	E-module Presentations	2	1	2	1	2	1	2	1	I don't know	I don't know	0
26	Port	60518691	27659	TRUE	1	Spain	Las Palmas de Gran Canaria	0		1	1	4	DM, VM, PhD	20	1	18	Yes, 0%-35%	1	18	Yes, 0%-35%	3	3	3	3	3	3	I don't know	I don't know	0	1	1	1	1	1	1	0	0	Case-studies E-module Presentations Simulation Discussion / knowledge exchange	3	3	3	3	3	3	3	3	3	3	I don't know
27	Port	60502695	27650	TRUE	2	Serbia	no designated ports	1	non-designated	1	3	4	Head of Department	20	0	0	No	0	0	No	3	3	3	3	3	3	0	0	0	0	1	1	1	1	1	0	0	Case-studies E-module Presentations Simulation Discussion / knowledge exchange	3	3	3	3	3	3	3	3	3	3	0
28	Port	60466574	27640	TRUE	2	Germany	Bremerhaven/Bremen	0		1	1	4	Port Doctor	8	1	18	Yes, 0%-35%	1	50	Yes, 35-65%	2	2	1	I don't know	1	I don't know	0	0	0	1	1	0	1	0	1	0	0	Case-studies Presentations Discussion / knowledge exchange	3	2	3	2	3	2	3	2	3	2	0
29	Port	60460789	27637	TRUE	1	Slovenia	Koper	0		1	2	4	Medical doctor, head of working group for infectious diseases	18	0	0	No	1	18	Yes, 0%-35%	3	2	3	3	2	2	0	0	0	1	0	0	0	1	0	0	0	Simulation	3	3	3	3	2	2	2	2	1	1	0
30	Airport	62934638	29000	TRUE	2	Finland	Helsinki-Vantaa	0		1	3	4	Medical specialist	2	0	0	No	0	0	No	2	2	I don't know	I don't know	I don't know	I don't know	0	0	When it comes to chemical and radiological risks, we collaborate with experts and expert agencies in these areas. Based on the JEE assessment of Finland, the capacity for addressing these events at PoEs is high. However, we cannot these questions more specifically as we represent experts in biological threats.	1	1	0	0	1	1	0	0	Case-studies Simulation Discussion / knowledge exchange	3	2	1	1	3	1	3	1	3	1	0
31	Airport	62875903	28984	TRUE	1	Poland	Warsaw Chopin Airport	0		1	2	4	Manager of Border Sanitary-Epidemiological Control Section	3	1	18	Yes, 0%-35%	1	18	Yes, 0%-35%	3	3	1	1	1	1	0	0	0	1	1	1	1	0	1	0	0	Case-studies E-module Presentations Discussion / knowledge exchange	2	1	3	3	2	1	2	1	0	0	0
32	Airport	62709936	28916	TRUE	2	Estonia	Tallinn Airport	1	Double submission	1	3	3	Chief Specialist	15	0	0	No	1	18	Yes, 0%-35%	3	3	2	2	1	1	0	0	0	0	0	1	1	0	1	0	0	E-module Presentations Discussion / knowledge exchange	3	3	3	3	3	3	2	2	2	2	0
33	Airport	62553323	28857	TRUE	1	Ireland	Dublin Airport Republic of Ireland.	1	Double submission	1	3	4	Principal Environmental Health Officer	19	1	50	Yes, 35-65%	1	50	Yes, 35-65%	3	3	3	3	3	3	3	3	0	0	0	0	0	0	0	1	0	I do not have preference	3	3	3	3	3	3	3	3	3	3	0
34	Airport	62499494	28831	TRUE	2	Ireland	Dublin	0		1	3	4	Lead National Port Health Network	16	1	18	Yes, 0%-35%	0	0	No	3	2	3	2	3	2	0	0	Simulation exercises biological agents/ biotoxins also Chemical agents - all hazards training	1	0	0	1	1	1	0	0	Presentations Simulation Discussion / knowledge exchange	3	I don't know	2	2	3	2	2	2	2	2	0
35	Airport	61221834	28192	TRUE	2	Estonia	Tallinn Airport	0		1	3	4	Chief Specialist	15	0	0	No	0	0	No	3	3	3	2	2	2	I don't know	I don't know	0	1	0	0	1	1	1	0	0	Presentations Simulation Discussion / knowledge exchange	3	3	3	2	1	1	2	1	1	1	I don't know
36	Airport	60888326	28040	TRUE	1	Sweden	Umeå	0		1	1	4	Environmental inspector	30	1	18	Yes, 0%-35%	1	18	Yes, 0%-35%	2	1	1	1	1	1	0	0	Probably we do not have transportation of chemical or radiological agents to our designated port by airplane. We will have a traningday i january on the airport on these issues.	0	1	1	1	1	1	0	0	Case-studies E-module Presentations Simulation Discussion / knowledge exchange	1	1	1	1	1	1	1	1	1	1	0
37	Airport	60747485	27946	TRUE	2	Spain	Málaga. AGP Costa del sol	0		1	1	4	Medical Inspector (Health Authority)	25	1	18	Yes, 0%-35%	1	18	Yes, 0%-35%	3	2	2	2	2	2	2	2	0	1	0	0	0	1	1	0	0	Simulation Discussion / knowledge exchange	2	2	3	2	3	2	3	2	2	2	0
38	Airport	60727850	27939	TRUE	2	Lithuania	Vilnius AIrport	0		1	3	4	Chief Specialist of National Public Health Centre under the Ministry of Health Vilnius department Division of Communicable Diseases Management	1	1	18	Yes, 0%-35%	1	18	Yes, 0%-35%	3	2	2	2	1	0	0	0	0	0	0	1	0	0	0	0	0	E-module	3	3	3	3	1	1	1	1	2	2	0
39	Airport	60725930	27956	TRUE	1	Bulgaria	Gorna Oryahovitsa Airport	0		1	3	3	Head of medicall services	17	0	0	No	1	50	Yes, 35-65%	3	0	3	0	3	0	0	0	0	0	0	0	0	0	0	1	0	I do not have preference	2	0	I don't know	0	3	0	2	0	3	0	0
40	Airport	60724828	27935	TRUE	2	Croatia	MZLZ Franjo Tu&#273;man	0		1	3	4	Senior state sanitary inspector	17	1	50	Yes, 35-65%	1	50	Yes, 35-65%	3	2	1	2	2	2	I don't know	I don't know	0	0	0	1	1	0	0	0	0	E-module Presentations	3	2	3	2	3	2	2	1	3	2	I don't know
41	Airport	60720061	27926	TRUE	1	Cyprus	Larnaca International Airport (Glaukow Klerides)	0		1	3	4	Environmental Health Officer	14	1	50	Yes, 35-65%	1	82	Yes, 65-100%	2	2	2	2	1	2	3	2	food poisoning, infectious diseases, spread of viruses from other countries	0	0	0	1	1	1	0	0	Presentations Simulation Discussion / knowledge exchange	3	3	2	2	3	3	1	2	0	1	0
42	Airport	60703601	0	TRUE	2	Netherlands	Amsterdam Airport Schiphol	0		1	2	4	Medical Doctor Communicable Disease Control	7	1	18	Yes, 0%-35%	1	18	Yes, 0%-35%	3	3	2	1	1	1	0	0	In my job, I advise about infectious diseases at the airport. Chemical and radiological agents are the expertise area of other professionals. I would like to have some basic knowledge about Public Health threats of chemical or radiological origin. And in case of deseases of unknown cause: how to differentiatie between biological or chemical agents ?	0	0	1	1	1	0	0	0	E-module Presentations Simulation	I don't know	2	3	2	1	1	1	1	1	I don't know	I don't know
43	Airport	60700805	27910	TRUE	1	Bulgaria	Plovdiv	0		1	1	4	Division Manager Operations	27	1	82	Yes, 65-100%	1	82	Yes, 65-100%	1	2	2	2	2	2	0	0	0	0	0	1	0	0	0	0	0	E-module	2	2	1	2	3	2	3	2	1	2	0
44	Airport	60653448	27825	TRUE	1	Malta	Malta Internationa Airport,	0		1	3	3	Port Health doctor	8	1	18	Yes, 0%-35%	1	50	Yes, 35-65%	3	1	2	2	1	I don't know	0	0	Knowledge exchange on chemical and radiological agents risk	1	0	0	1	0	1	0	0	Presentations Discussion / knowledge exchange	2	1	1	2	2	1	2	1	1	I don't know	0
45	Airport	60633211	27747	TRUE	1	Sweden	swedavia Airports	0		2	3	4	Corporate Crisis Manager	6	1	82	Yes, 65-100%	1	18	Yes, 0%-35%	2	2	2	2	2	2	0	0	0	0	1	1	1	0	1	0	0	Case-studies E-module Presentations Discussion / knowledge exchange	1	1	1	1	2	1	2	2	2	1	0
46	Airport	60620676	27733	TRUE	1	Slovakia	M.R.Stefanika	0		1	3	4	Dr.	32	0	0	No	0	0	No	2	2	2	2	2	2	0	2	0	0	0	0	0	1	0	0	0	Simulation	1	1	2	2	1	1	1	1	2	2	0
47	Airport	60522588	27662	TRUE	2	Austria	Vienna international Airport	0		1	2	4	Head of the Public Health Department of Lower Austria	15	0	0	No	0	0	No	3	3	2	2	2	2	0	0	0	1	0	1	1	1	1	0	0	E-module Presentations Simulation Discussion / knowledge exchange	0	0	0	0	0	0	1	0	0	0	0
48	Airport	60507341	27692	TRUE	2	Bosnia and Herzegovina	Sarajevo International Airport	0		1	2	4	Information Security Manager	6	1	82	Yes, 65-100%	1	50	Yes, 35-65%	3	2	3	2	3	2	0	0	0	0	1	0	1	0	1	0	0	Case-studies Presentations Discussion / knowledge exchange	3	3	2	2	3	3	2	2	2	2	0
49	Airport	60506126	27656	TRUE	1	Spain	Gran Canaria	0		1	1	4	MD, VD, PhD	20	1	18	Yes, 0%-35%	1	18	Yes, 0%-35%	3	3	2	3	2	3	I don't know	I don't know	Actions on bioterrorism, sabotage,...	0	1	1	1	1	1	0	0	Case-studies E-module Presentations Simulation Discussion / knowledge exchange	3	3	3	3	3	3	3	3	3	3	I don't know
50	Airport	60501695	27648	TRUE	2	Serbia	airoport not designated Nikola Tesla, Belgrade	1	non-designated	1	3	4	Head of Department	20	0	0	No	0	0	No	3	3	3	3	3	3	0	0	0	0	1	1	1	1	1	0	0	Case-studies E-module Presentations Simulation Discussion / knowledge exchange	3	3	3	3	3	3	3	3	3	3	0
51	ground-crossing	61020040	28137	TRUE	1	Slovenia	BCP Obreje	0		1	3	4	Senior Chief Police Inspector	24	1	18	Yes, 0%-35%	1	50	Yes, 35-65%	2	2	2	2	2	2	0	0	0	1	1	0	0	0	0	0	0	Case-studies	2	1	2	1	3	2	1	0	1	1	0
52	ground-crossing	60799977	27999	TRUE	2	Lithuania	There are no designated ground crossing	1	non-designated	1	2	4	Head of Communicable Diseases Management Department at Klaipeda Department	3	0	0	No	0	0	No	3	3	3	3	3	3	I don't know	I don't know	0	0	1	1	1	0	1	0	0	Case-studies E-module Presentations Discussion / knowledge exchange	2	3	3	3	2	3	3	3	3	3	0
53	ground-crossing	60772152	27971	TRUE	1	Poland	DPG Hrebenne	0		1	3	4	senior asystent	15	1	18	Yes, 0%-35%	1	18	Yes, 0%-35%	3	2	2	2	2	2	0	0	0	1	0	1	1	0	0	0	0	E-module Presentations	2	2	2	2	3	3	1	0	0	0	0
54	ground-crossing	60760182	27970	TRUE	2	Poland	Border Sanitary Inspection in Dorohusk	0		1	3	4	Asisstant	5	1	50	Yes, 35-65%	1	50	Yes, 35-65%	2	3	2	2	2	3	0	0	0	0	0	0	1	1	1	0	0	Presentations Simulation Discussion / knowledge exchange	2	3	2	3	2	3	2	2	2	2	0
55	ground-crossing	60753552	27985	TRUE	2	Greece	KAKAVIA ,MERTZIANI,MAVROMATI	1	Double submission	1	2	4	INSPECTOR OF PUBLIC HEALTH	14	0	0	No	1	18	Yes, 0%-35%	3	3	3	3	3	3	0	0	0	0	1	1	0	1	0	0	0	Case-studies E-module Simulation	3	3	3	3	3	2	3	2	1	1	0
56	ground-crossing	60684124	27890	TRUE	1	Slovakia	Vyné Nemecké	0		1	2	1	Customs officer	20	1	18	Yes, 0%-35%	1	18	Yes, 0%-35%	1	1	1	1	2	1	0	0	0	I don't know	0	0	1	1	0	0	0	Presentations Simulation	2	1	2	1	0	0	0	0	0	0	0
57	ground-crossing	60617994	28119	TRUE	2	Greece	KAKAVIA, MERTZIANI, MAVROMATI	0		1	2	4	PUBLIC HEALTH INSPECTOR	14	0	0	0	1	18	Yes, 0%-35%	3	2	3	2	3	2	0	0	0	Yes	1	1	0	1	0	0	0	Case-studies E-module Simulation	3	3	3	3	3	2	3	2	1	1	0
58	ground-crossing	60502447	27649	TRUE	2	Serbia	no designated groundcrossings	1	non-designated	1	3	4	Head of Department	20	0	0	0	0	0	No	3	3	3	3	3	3	0	0	0	No	1	1	1	1	1	0	0	Case-studies E-module Presentations Simulation Discussion / knowledge exchange	3	3	3	3	3	3	3	3	3	3	0
						1
[truncated: 142 more columns]

## Sheet: Prepared-final
Number	PoE_Type	fd id	fd seqno	fd source	fd status	fd add	fd edit	fd compl	fd editcode	privacy statement	gender (male = 1; female = 2)	country	name PoE	Sector (1=public; 2=private)	Workinglevel (1=port level; 2= regional level; 3= national level)	highest education (1=secondary education; 2=vocational education; 3=higher professional education; 4= university)	job title	years experience	Any management tasks? (1=yes; 0=no)	% management tasks (%)	management tasks?	Any operational tasks? (1=yes; 0=no)	% operational tasks (%)	operational tasks?	A1ImTo (0 = no; 1=low; 2=moderate; 3=high)	A1TrNe (0 = no; 1=low; 2=moderate; 3=high)	A2ImTo (0 = no; 1=low; 2=moderate; 3=high)	A2TrNe (0 = no; 1=low; 2=moderate; 3=high)	A3ImTo (0 = no; 1=low; 2=moderate; 3=high)	A3TrNe (0 = no; 1=low; 2=moderate; 3=high)	A4ImTo (0 = no; 1=low; 2=moderate; 3=high)	A4TrNe (0 = no; 1=low; 2=moderate; 3=high)	A-Specified others	A-Training in last 3 years (1=yes; 0=no)	A-Case studies (1=yes, 0=no)	A-E-module (1=yes, 0=no)	A-Presentations (1=yes, 0=no)	A-Simulation (1=yes, 0=no)	A-Discussion (1=yes, 0=no)	A-No preference (1=yes, 0=no)	A-Other (1=yes, 0=no)	A-Mixed methods	A-preference training type	B1ImTo (0 = no; 1=low; 2=moderate; 3=high)	B1TrNe (0 = no; 1=low; 2=moderate; 3=high)	B2ImTo (0 = no; 1=low; 2=moderate; 3=high)	B2TrNe (0 = no; 1=low; 2=moderate; 3=high)	B3ImTo (0 = no; 1=low; 2=moderate; 3=high)	B3TrNe (0 = no; 1=low; 2=moderate; 3=high)
1	Port	62553182	28856	Visitor	Completed	2019-02-13 18:35:13	2019-02-13 18:35:13	2019-02-13 18:35:13	DBtVwG	TRUE	1	Ireland	Dublin Sea Port Republic of Ireland.	1	3	4	Principal Environmental Health Officer	19	1	50	Yes, 35-65%	1	50	Yes, 35-65%	3	3	2	2	2	2	0	0	0	0	1	1	1	1	1	0	Site visits	5	Case-studies E-module Presentations Simulation Discussion / knowledge exchange Site visits	3	3	3	3	3	3
2	Port	62543764	28853	Visitor	Completed	2019-02-13 13:53:41	2019-02-13 13:53:41	2019-02-13 13:53:41	RNzbg4	TRUE	1	Finland	Port of Kilpilahti (Obs. not officially designated)	1	2	3	Health Inspector / Ship Sanitation Inspector	20	0	0	No	0	0	No	2	2	3	3	1	1	0	0	Need for joint exercises and trainings. Closer co-operation and information changing between different parties.	1	1	0	1	0	1	0	0	3	Case-studies Presentations Discussion / knowledge exchange	3	2	2	2	3	3
3	Port	61917059	28539	Visitor	Completed	2019-01-15 11:25:09	2019-01-15 11:25:09	2019-01-15 11:25:09	PejifL	TRUE	2	Greece	Thessaloniki	1	2	4	Public Health Officer	14	1	18	Yes, 0%-35%	1	18	Yes, 0%-35%	3	3	3	3	3	2	0	0	0	1	1	1	1	1	1	0	0	5	Case-studies E-module Presentations Simulation Discussion / knowledge exchange	3	3	3	3	3	3
4	Port	61241819	28194	Visitor	Completed	2018-12-04 11:28:37	2018-12-04 12:41:20	2018-12-04 12:41:20	MMGzNq	TRUE	2	Estonia	Tallinn Port	1	3	4	Chief Specialist	15	0	0	No	0	0	No	3	3	2	2	1	1	I don't know	I don't know	0	0	0	1	1	1	1	0	0	4	E-module Presentations Simulation Discussion / knowledge exchange	3	3	3	3	2	2
5	Port	60978654	28109	Visitor	Completed	2018-11-21 12:23:53	2018-11-21 12:23:53	2018-11-21 12:23:53	XHaBjE	TRUE	2	Croatia	Rijeka, Split, Zadar, Dubrovnik	1	2	4	Head of Service for Adriatic coast	10	1	50	Yes, 35-65%	1	18	Yes, 0%-35%	2	2	2	2	2	2	0	0	0	0	0	0	1	1	0	0	0	2	Presentations Simulation	3	3	3	3	3	3
6	Port	60887589	28039	Visitor	Completed	2018-11-16 15:34:04	2018-11-16 15:34:04	2018-11-16 15:34:04	4JjjXy	TRUE	1	Sweden	Umeå	1	1	4	Environmental inspector	30	1	18	Yes, 0%-35%	1	18	Yes, 0%-35%	2	1	1	1	1	1	0	0	What we do if anything happens. We will though have an education in field in january (airport and port).	0	1	1	1	1	1	0	I dont´t quite understand your question. I guess that you mean "what type of education that we would like to have to better perform our tasks?".	5	Case-studies E-module Presentations Simulation Discussion / knowledge exchange I dont´t quite understand your question. I guess that you mean "what type of education that we would like to have to better perform our tasks?".	1	1	2	1	1	1
8	Port	60841187	28022	Visitor	Completed	2018-11-14 13:48:15	2018-11-14 13:48:15	2018-11-14 13:48:15	cCvc6R	TRUE	1	Sweden	Port of Stockholm	1	2	3	Environment and health officer	20	0	0	No	0	0	No	1	2	1	2	1	2	0	0	0	0	1	1	1	0	0	0	0	3	Case-studies E-module Presentations	2	2	3	3	3	2
9	Port	60839763	28021	Visitor	Completed	2018-11-14 12:40:09	2018-11-14 12:40:09	2018-11-14 12:40:09	H3aXvw	TRUE	2	Greece	PATRAS PORT	1	2	4	DIRECTOR OF PUBLIC HEALTH & SOCIAL WELFARE IN REGION OF WESTERN GREECE	33	0	0	No	0	0	No	1	1	1	1	1	1	0	0	0	0	1	1	1	1	1	0	0	5	EVERYTHING MENTIONED	2	2	1	1	3	3
10	Port	60839188	28031	Visitor	Completed	2018-11-14 12:09:16	2018-11-15 16:15:24	2018-11-15 16:15:24	5y5JTq	TRUE	2	Netherlands	Port of Rotterdam	1	2	4	public health consultant, infectious disease control	7	0	0	No	0	0	No	3	1	3	1	3	1	0	0	At this moment we are discussing, when we have to intervene if there is een outbreak going on on a (cruise)ship. Especially when it is a common and not dangerous virus, like norovirus, and when all measures are already taken on this ship. although we don't have any concrete training needs for chemical and radiation hazards, we are very interested in training material.	I don't know	1	1	0	0	1	0	0	3	Case-studies E-module Discussion / knowledge exchange	3	1	3	1	3	1
11	Port	60777191	27976	Visitor	Completed	2018-11-11 12:41:38	2018-11-11 12:41:38	2018-11-11 12:41:38	UTi7A4	TRUE	1	Malta	Malta Freeport	1	3	3	Port Health doctor	8	1	18	Yes, 0%-35%	1	50	Yes, 35-65%	2	1	1	2	1	2	0	0	0	1	0	0	1	1	0	0	0	2	Presentations Simulation	2	2	0	3	3	1
12	Port	60759644	27961	Visitor	Completed	2018-11-09 15:03:12	2018-11-09 15:38:41	2018-11-09 15:38:41	G9PXAC	TRUE	1	Bulgaria	Bulgarian Ports Infrastructure Company	1	3	4	Expert Strategic Development, Port Services & Ecology	10	0	0	No	0	0	No	1	2	1	2	1	2	0	0	0	0	1	0	1	1	1	0	0	4	Case-studies Presentations Simulation Discussion / knowledge exchange	2	2	3	2	3	3
13	Port	60755773	27958	Visitor	Completed	2018-11-09 11:57:17	2018-11-09 14:37:25	2018-11-09 14:37:25	7yc8bA	TRUE	2	Spain	Bilbao Port	1	3	4	Head of foreing health Bizkaia	5	1	50	Yes, 35-65%	1	50	Yes, 35-65%	3	2	2	2	1	2	0	0	0	1	1	0	1	1	1	0	0	4	Case-studies Presentations Simulation Discussion / knowledge exchange	3	2	3	2	3	2
14	Port	60753001	27951	Visitor	Completed	2018-11-09 11:00:53	2018-11-09 11:00:53	2018-11-09 11:00:53	3s8Dm6	TRUE	2	Sweden	Gävle	1	1	4	Environmental inspector	3	0	0	No	0	0	No	3	2	3	2	2	2	0	0	Knowlege of the newest research according to todays science. Simulation of environmental accident in the port or if the ship contains a health risk that can effect the public.	0	0	0	0	0	0	1	0	1	I do not have preference	2	2	2	3	2	3
15	Port	60747529	27947	Visitor	Completed	2018-11-09 00:09:40	2018-11-09 00:09:40	2018-11-09 00:09:40	WFhCBq	TRUE	2	Spain	Málaga.	1	1	4	Medical inspector (Port Health authority)	25	1	18	Yes, 0%-35%	1	18	Yes, 0%-35%	3	2	2	1	2	1	0	0	0	1	0	0	0	1	1	0	0	2	Simulation Discussion / knowledge exchange	3	2	3	2	3	2
16	Port	60728746	27940	Visitor	Completed	2018-11-08 17:17:00	2018-11-08 17:17:00	2018-11-08 17:17:00	wn2d9v	TRUE	1	Poland	Gdynia	1	2	4	Border Health&Sanitary Port Inspector	20	1	82	Yes, 65-100%	0	0	No	3	2	2	2	1	1	0	0	0	1	1	1	0	0	0	0	0	2	Case-studies E-module	3	2	3	2	3	3
17	Port	60715704	27922	Visitor	Completed	2018-11-08 10:54:34	2018-11-08 10:54:34	2018-11-08 10:54:34	iqcLZH	TRUE	1	Poland	unknown	1	1	4	Officer of health	10	1	50	Yes, 35-65%	1	50	Yes, 35-65%	2	2	1	2	0	2	0	0	Infectious and tropical diseases,	0	1	1	0	0	0	0	0	2	Case-studies E-module	3	3	2	3	3	3
18	Port	60714610	27948	Visitor	Completed	2018-11-08 10:05:37	2018-11-09 07:34:01	2018-11-09 07:34:01	3FFuPn	TRUE	1	Cyprus	Limassol	1	1	4	Health Officer	17	1	18	Yes, 0%-35%	1	18	Yes, 0%-35%	3	3	3	3	3	3	0	0	0	0	1	1	1	1	1	0	0	5	Case-studies E-module Presentations Simulation Discussion / knowledge exchange	3	3	3	3	3	3
19	Port	60683643	27888	Visitor	Completed	2018-11-07 09:47:26	2018-11-07 09:47:26	2018-11-07 09:47:26	tnhUHi	TRUE	2	Lithuania	Klaipeda state seaport	1	3	4	Chief specialist of department of Communicable diseases	5	1	50	Yes, 35-65%	1	50	Yes, 35-65%	2	2	1	3	1	3	0	0	0	0	0	1	1	0	0	0	Face to face	2	E-module Presentations Face to face	3	3	3	3	3	3
20	Port	60660192	27869	Visitor	Completed	2018-11-06 13:30:42	2018-11-06 19:58:20	2018-11-06 19:58:20	dAArRu	TRUE	1	Belgium	Antwerpen	1	3	1	chief port health officer	8	0	0	No	0	0	No	3	2	3	2	3	2	0	0	0	0	0	1	0	1	1	0	0	3	E-module Simulation Discussion / knowledge exchange	3	3	3	3	3	3
21	Port	60632658	27739	Visitor	Completed	2018-11-05 11:12:33	2018-11-05 11:12:33	2018-11-05 11:12:33	vqWuZ7	TRUE	2	Sweden	Malmö	1	2	4	Environmental Inspector	8	1	18	Yes, 0%-35%	0	0	No	2	2	2	2	2	2	0	0	0	0	1	1	1	1	0	0	0	4	Case-studies E-module Presentations Simulation	3	2	3	2	3	1
22	Port	60632514	27738	Visitor	Completed	2018-11-05 11:07:47	2018-11-05 11:09:56	2018-11-05 11:09:56	Y6UyLY	TRUE	2	Bulgaria	Port Vidin	1	1	4	Jurist	19	0	0	No	1	82	Yes, 65-100%	0	0	0	0	0	0	0	0	0	0	0	0	0	0	0	1	0	1	I do not have preference	0	0	0	0	0	0
23	Port	60630036	27735	Visitor	Completed	2018-11-05 10:10:00	2018-11-05 10:18:00	2018-11-05 10:18:00	SmBCRe	TRUE	1	Bulgaria	Port of Burgas	2	1	4	Manager HSE	11	1	82	Yes, 65-100%	1	50	Yes, 35-65%	3	0	3	0	3	0	3	0	Knowledge of public health risks from water pollution	1	0	1	1	0	0	0	0	2	E-module Presentations	3	0	3	0	2	0
24	Port	60591645	27749	Visitor	Completed	2018-11-02 11:30:04	2018-11-06 08:29:09	2018-11-06 08:29:09	LFuBWm	TRUE	1	Germany	Kiel (DEKEL)	1	1	2	Port Health Inspector	21	1	18	Yes, 0%-35%	1	18	Yes, 0%-35%	3	1	2	2	2	2	0	0	0	0	0	0	0	0	0	1	0	1	I do not have preference	2	0	1	0	2	0
25	Port	60544042	27677	Visitor	Completed	2018-10-31 09:19:20	2018-10-31 09:19:20	2018-10-31 09:19:20	SrbRxN	TRUE	2	Bulgaria	Varna	1	2	4	head inspector	19	1	18	Yes, 0%-35%	1	82	Yes, 65-100%	3	2	I don't know	0	I don't know	0	0	0	other institutions are responsible for p.2 and 3	1	0	1	1	0	0	0	0	2	E-module Presentations	2	1	2	1	2	1
26	Port	60518691	27659	Visitor	Completed	2018-10-30 09:22:36	2018-10-30 09:22:36	2018-10-30 09:22:36	mH9Waa	TRUE	1	Spain	Las Palmas de Gran Canaria	1	1	4	DM, VM, PhD	20	1	18	Yes, 0%-35%	1	18	Yes, 0%-35%	3	3	3	3	3	3	I don't know	I don't know	0	1	1	1	1	1	1	0	0	5	Case-studies E-module Presentations Simulation Discussion / knowledge exchange	3	3	3	3	3	3
28	Port	60466574	27640	Visitor	Completed	2018-10-26 13:31:21	2018-10-26 13:31:21	2018-10-26 13:31:21	qm42xz	TRUE	2	Germany	Bremerhaven/Bremen	1	1	4	Port Doctor	8	1	18	Yes, 0%-35%	1	50	Yes, 35-65%	2	2	1	I don't know	1	I don't know	0	0	0	1	1	0	1	0	1	0	0	3	Case-studies Presentations Discussion / knowledge exchange	3	2	3	2	3	2
29	Port	60460789	27637	Visitor	Completed	2018-10-26 08:18:37	2018-10-26 08:18:37	2018-10-26 08:18:37	ns6eZM	TRUE	1	Slovenia	Koper	1	2	4	Medical doctor, head of working group for infectious diseases	18	0	0	No	1	18	Yes, 0%-35%	3	2	3	3	2	2	0	0	0	1	0	0	0	1	0	0	0	1	Simulation	3	3	3	3	2	2
30	Airport	62934638	29000	Bezoeker	Gereed	2019-03-04 15:02:07	2019-03-04 15:02:07	2019-03-04 15:02:07	pGvwtr	TRUE	2	Finland	Helsinki-Vantaa	1	3	4	Medical specialist	2	0	0	No	0	0	No	2	2	I don't know	I don't know	I don't know	I don't know	0	0	When it comes to chemical and radiological risks, we collaborate with experts and expert agencies in these areas. Based on the JEE assessment of Finland, the capacity for addressing these events at PoEs is high. However, we cannot these questions more specifically as we represent experts in biological threats.	1	1	0	0	1	1	0	0	3	Case-studies Simulation Discussion / knowledge exchange	3	2	1	1	3	1
31	Airport	62875903	28984	Bezoeker	Gereed	2019-03-01 07:37:32	2019-03-01 07:37:32	2019-03-01 07:37:32	r7jqAr	TRUE	1	Poland	Warsaw Chopin Airport	1	2	4	Manager of Border Sanitary-Epidemiological Control Section	3	1	18	Yes, 0%-35%	1	18	Yes, 0%-35%	3	3	1	1	1	1	0	0	0	1	1	1	1	0	1	0	0	4	Case-studies E-module Presentations Discussion / knowledge exchange	2	1	3	3	2	1
34	Airport	62499494	28831	Bezoeker	Gereed	2019-02-11 17:12:43	2019-02-11 17:12:43	2019-02-11 17:12:43	4Mihpt	TRUE	2	Ireland	Dublin	1	3	4	Lead National Port Health Network	16	1	18	Yes, 0%-35%	0	0	No	3	2	3	2	3	2	0	0	Simulation exercises biological agents/ biotoxins also Chemical agents - all hazards training	1	0	0	1	1	1	0	0	3	Presentations Simulation Discussion / knowledge exchange	3	I don't know	2	2	3	2
35	Airport	61221834	28192	Bezoeker	Gereed	2018-12-03 15:28:04	2018-12-03 15:28:04	2018-12-03 15:28:04	DgkuDr	TRUE	2	Estonia	Tallinn Airport	1	3	4	Chief Specialist	15	0	0	No	0	0	No	3	3	3	2	2	2	I don't know	I don't know	0	1	0	0	1	1	1	0	0	3	Presentations Simulation Discussion / knowledge exchange	3	3	3	2	1	1
36	Airport	60888326	28040	Bezoeker	Gereed	2018-11-16 16:04:03	2018-11-16 16:04:03	2018-11-16 16:04:03	rmG6Kz	TRUE	1	Sweden	Umeå	1	1	4	Environmental inspector	30	1	18	Yes, 0%-35%	1	18	Yes, 0%-35%	2	1	1	1	1	1	0	0	Probably we do not have transportation of chemical or radiological agents to our designated port by airplane. We will have a traningday i january on the airport on these issues.	0	1	1	1	1	1	0	0	5	Case-studies E-module Presentations Simulation Discussion / knowledge exchange	1	1	1	1	1	1
37	Airport	60747485	27946	Bezoeker	Gereed	2018-11-08 23:56:06	2018-11-08 23:56:06	2018-11-08 23:56:06	rBTv6F	TRUE	2	Spain	Málaga. AGP Costa del sol	1	1	4	Medical Inspector (Health Authority)	25	1	18	Yes, 0%-35%	1	18	Yes, 0%-35%	3	2	2	2	2	2	2	2	0	1	0	0	0	1	1	0	0	2	Simulation Discussion / knowledge exchange	2	2	3	2	3	2
38	Airport	60727850	27939	Bezoeker	Gereed	2018-11-08 16:35:02	2018-11-08 16:36:05	2018-11-08 16:36:05	TXdawm	TRUE	2	Lithuania	Vilnius AIrport	1	3	4	Chief Specialist of National Public Health Centre under the Ministry of Health Vilnius department Division of Communicable Diseases Management	1	1	18	Yes, 0%-35%	1	18	Yes, 0%-35%	3	2	2	2	1	0	0	0	0	0	0	1	0	0	0	0	0	1	E-module	3	3	3	3	1	1
39	Airport	60725930	27956	Bezoeker	Gereed	2018-11-08 15:15:10	2018-11-09 14:07:47	2018-11-09 14:07:47	zBrgLK	TRUE	1	Bulgaria	Gorna Oryahovitsa Airport	1	3	3	Head of medicall services	17	0	0	No	1	50	Yes, 35-65%	3	0	3	0	3	0	0	0	0	0	0	0	0	0	0	1	0	1	I do not have preference	2	0	I don't know	0	3	0
40	Airport	60724828	27935	Bezoeker	Gereed	2018-11-08 14:29:55	2018-11-08 14:31:26	2018-11-08 14:31:26	eF5T4V	TRUE	2	Croatia	MZLZ Franjo Tu&#273;man	1	3	4	Senior state sanitary inspector	17	1	50	Yes, 35-65%	1	50	Yes, 35-65%	3	2	1	2	2	2	I don't know	I don't know	0	0	0	1	1	0	0	0	0	2	E-module Presentations	3	2	3	2	3	2
41	Airport	60720061	27926	Bezoeker	Gereed	2018-11-08 12:40:33	2018-11-08 12:40:33	2018-11-08 12:40:33	Kf7Tfp	TRUE	1	Cyprus	Larnaca International Airport (Glaukow Klerides)	1	3	4	Environmental Health Officer	14	1	50	Yes, 35-65%	1	82	Yes, 65-100%	2	2	2	2	1	2	3	2	food poisoning, infectious diseases, spread of viruses from other countries	0	0	0	1	1	1	0	0	3	Presentations Simulation Discussion / knowledge exchange	3	3	2	2	3	3
42	Airport	60703601	0	Bezoeker	Te verzenden	2018-11-07 17:00:30	2018-11-07 17:00:30		mWS8jH	TRUE	2	Netherlands	Amsterdam Airport Schiphol	1	2	4	Medical Doctor Communicable Disease Control	7	1	18	Yes, 0%-35%	1	18	Yes, 0%-35%	3	3	2	1	1	1	0	0	In my job, I advise about infectious diseases at the airport. Chemical and radiological agents are the expertise area of other professionals. I would like to have some basic knowledge about Public Health threats of chemical or radiological origin. And in case of deseases of unknown cause: how to differentiatie between biological or chemical agents ?	0	0	1	1	1	0	0	0	3	E-module Presentations Simulation	I don't know	2	3	2	1	1
43	Airport	60700805	27910	Bezoeker	Gereed	2018-11-07 15:21:37	2018-11-07 15:23:03	2018-11-07 15:23:03	6VB4ft	TRUE	1	Bulgaria	Plovdiv	1	1	4	Division Manager Operations	27	1	82	Yes, 65-100%	1	82	Yes, 65-100%	1	2	2	2	2	2	0	0	0	0	0	1	0	0	0	0	0	1	E-module	2	2	1	2	3	2
44	Airport	60653448	27825	Bezoeker	Gereed	2018-11-06 09:14:00	2018-11-06 14:01:56	2018-11-06 14:01:56	BrGPhj	TRUE	1	Malta	Malta Internationa Airport,	1	3	3	Port Health doctor	8	1	18	Yes, 0%-35%	1	50	Yes, 35-65%	3	1	2	2	1	I don't know	0	0	Knowledge exchange on chemical and radiological agents risk	1	0	0	1	0	1	0	0	2	Presentations Discussion / knowledge exchange	2	1	1	2	2	1
45	Airport	60633211	27747	Bezoeker	Gereed	2018-11-05 11:29:17	2018-11-05 17:38:45	2018-11-05 17:38:45	gAqjsL	TRUE	1	Sweden	swedavia Airports	2	3	4	Corporate Crisis Manager	6	1	82	Yes, 65-100%	1	18	Yes, 0%-35%	2	2	2	2	2	2	0	0	0	0	1	1	1	0	1	0	0	4	Case-studies E-module Presentations Discussion / knowledge exchange	1	1	1	1	2	1
46	Airport	60620676	27733	Bezoeker	Gereed	2018-11-05 07:15:59	2018-11-05 07:15:59	2018-11-05 07:15:59	7AWGZL	TRUE	1	Slovakia	M.R.Stefanika	1	3	4	Dr.	32	0	0	No	0	0	No	2	2	2	2	2	2	0	2	0	0	0	0	0	1	0	0	0	1	Simulation	1	1	2	2	1	1
47	Airport	60522588	27662	Bezoeker	Gereed	2018-10-30 11:54:35	2018-10-30 11:54:35	2018-10-30 11:54:35	jsLxDT	TRUE	2	Austria	Vienna international Airport	1	2	4	Head of the Public Health Department of Lower Austria	15	0	0	No	0	0	No	3	3	2	2	2	2	0	0	0	1	0	1	1	1	1	0	0	4	E-module Presentations Simulation Discussion / knowledge exchange	0	0	0	0	0	0
48	Airport	60507341	27692	Bezoeker	Gereed	2018-10-29 15:34:59	2018-11-01 10:12:36	2018-11-01 10:12:36	dmqnuW	TRUE	2	Bosnia and Herzegovina	Sarajevo International Airport	1	2	4	Information Security Manager	6	1	82	Yes, 65-100%	1	50	Yes, 35-65%	3	2	3	2	3	2	0	0	0	0	1	0	1	0	1	0	0	3	Case-studies Presentations Discussion / knowledge exchange	3	3	2	2	3	3
49	Airport	60506126	27656	Bezoeker	Gereed	2018-10-29 14:54:21	2018-10-29 14:54:21	2018-10-29 14:54:21	vZHyrD	TRUE	1	Spain	Gran Canaria	1	1	4	MD, VD, PhD	20	1	18	Yes, 0%-35%	1	18	Yes, 0%-35%	3	3	2	3	2	3	I don't know	I don't know	Actions on bioterrorism, sabotage,...	0	1	1	1	1	1	0	0	5	Case-studies E-module Presentations Simulation Discussion / knowledge exchange	3	3	3	3	3	3
51	ground-crossing	61020040	28137	Bezoeker	Gereed	2018-11-23 10:05:35	2018-11-23 10:05:35	2018-11-23 10:05:35	4Z9Fcr	TRUE	1	Slovenia	BCP Obreje	1	3	4	Senior Chief Police Inspector	24	1	18	Yes, 0%-35%	1	50	Yes, 35-65%	2	2	2	2	2	2	0	0	0	1	1	0	0	0	0	0	0	1	Case-studies	2	1	2	1	3	2
53	ground-crossing	60772152	27971	Bezoeker	Gereed	2018-11-10 18:41:04	2018-11-10 18:41:04	2018-11-10 18:41:04	HwP5Pi	TRUE	1	Poland	DPG Hrebenne	1	3	4	senior asystent	15	1	18	Yes, 0%-35%	1	18	Yes, 0%-35%	3	2	2	2	2	2	0	0	0	1	0	1	1	0	0	0	0	2	E-module Presentations	2	2	2	2	3	3
54	ground-crossing	60760182	27970	Bezoeker	Gereed	2018-11-09 15:30:34	2018-11-10 15:50:58	2018-11-10 15:50:58	rnMqUc	TRUE	2	Poland	Border Sanitary Inspection in Dorohusk	1	3	4	Asisstant	5	1	50	Yes, 35-65%	1	50	Yes, 35-65%	2	3	2	2	2	3	0	0	0	0	0	0	1	1	1	0	0	3	Presentations Simulation Discussion / knowledge exchange	2	3	2	3	2	3
56	ground-crossing	60684124	27890	Bezoeker	Gereed	2018-11-07 10:04:33	2018-11-07 10:04:33	2018-11-07 10:04:33	MmNgL4	TRUE	1	Slovakia	Vyné Nemecké	1	2	1	Customs officer	20	1	18	Yes, 0%-35%	1	18	Yes, 0%-35%	1	1	1	1	2	1	0	0	0	I don't know	0	0	1	1	0	0	0	2	Presentations Simulation	2	1	2	1	0	0
57	ground-crossing	60617994	28119	Bezoeker	Gereed	2018-11-04 20:03:09	2018-11-21 20:51:29	2018-11-21 20:51:29	7M5QnR	TRUE	2	Greece	KAKAVIA, MERTZIANI, MAVROMATI	1	2	4	PUBLIC HEALTH INSPECTOR	14	0	0	0	1	18	Yes, 0%-35%	3	2	3	2	3	2	0	0	0	Yes	1	1	0	1	0	0	0	3	Case-studies E-module Simulation	3	3	3	3	3	2
												1
[truncated: 154 more columns]
